# Supplementary material for: Induction of Human β-Defensin-2 by Vaginal Lactobacillus crispatus Strains in Vaginal Epithelial Cells Correlates With Their Adhesion Abilities
Source: Open Forum Infect Dis. 2026 Apr 25;13(4):ofag193. doi: 10.1093/ofid/ofag193 (PMC13089552; doi:10.1093/ofid/ofag193)
Supplement: ofag193_Supplementary_Data [file ofag193_supplementary_data.zip]

Archive with 3 entries (3 files):
- ITO_Supplementary_Figures_version_3.docx
- ITO_Supplementary_Materials_version_3.docx
- ITO_Supplementary_Table_version_3.docx
